# Supplementary material for: Mitochondrion to endoplasmic reticulum apposition length in zebrafish embryo spinal progenitors is unchanged in response to perturbations associated with Alzheimer’s disease
Source: PLoS One. 2017 Jun 21;12(6):e0179859. doi: 10.1371/journal.pone.0179859 (PMC5479591; doi:10.1371/journal.pone.0179859)
Supplement: S1 Data — (XLSX) [file pone.0179859.s001.xlsx]

## Sheet: Sheet1
24hpf embryos
Treatment Group	Image File	Length of region of contact, mitochondrial perimeter (nm)		Summary of observed per length class, 3 classes
MoCont injected				Treatment	Length of region of contact, mitochondrial perimeter (nm)
Embryo 1	Supplementary File 1.				<50nm	50-200nm	>200nm
	Section 1 Cell 2 Image 1	151.09		MoCont injected (n=22)	31.8% (7)	63.6% (14)	4.5% (1)
	Section 1 Cell 2 Image 1	14.8		MoPS1Tln/MoPS2Tln injected (n=25)	28% (7)	68% (17)	4% (1)
	Section 1 Cell 3 Image 1.1	19.36
	Section 1 Cell 3 Image 2	135.55		Fishers Exact Test
	Section 1 Cell 3 Image 2	105.49		MoCont vs MoPS1Tln/MoPS2Tln injected	p=1
	Section 2 Cell 2 Image 1.1	32.61
	Section 2 Cell 2 Image 1.1	13.33		Summary of observed per length class, 5 classes
				Treatment	Length of region of contact, mitochondrial perimeter (nm)
Embryo 2	Supplementary File 2.				<50nm	50-100nm	100-150nm	150-200nm	>200nm
	Section 1 Cell 1 Image 1 87000x	102.13		MoCont injected (n=22)	31.8% (7)	31.8% (7)	18.2% (4)	13.6% (3)	4.5% (1)
	Section 1 Cell 2 Image 1.1 87000x	162.5		MoPS1Tln/MoPS2Tln injected (n=25)	28% (7)	44% (11)	8% (2)	16% (4)	4% (1)
	Section 1 Cell 4 Image 1 43000x	23.43
	Section 1 Cell 4 Image 1 43000x	16.08		Fishers Exact Test
	Section 1 Cell 5 Image 2.1 87000x	98.09		MoCont vs MoPS1Tln/MoPS2Tln injected	p=0.844
	Section 1 Cell 5 Image 2.1 87000x	28.83
Embryo 3	Supplementary File 3.
	Cell 3 Image 1.2 87000x	68.55
	Cell 3 Image 2 87000x	93.64
	Cell 4 Image 1 43000x	285.38
	Cell 4 Image 1 43000x	73.47
	Cell 4 Image 1.1 87000x	72.53
	Cell 4 Image 2 60000x	103.49
	Cell 4 Image 2 60000x	82
	Cell 5 Image 1 43000x	181.46
	Cell 5 Image 1 43000x	61.3
MoPS1Tln/MoPS2Tln injected
Embryo 1	Supplementary File 4.
	Section 1 Cell 1 Image 1.1 87000x (mito1)	103.47
	Section 1 Cell 1 Image 1.1 87000x (mito2)	81.82
	Section 1 Cell 2 Image 1 87000x (mito1)	74.94
	Section 1 Cell 2 Image 1 87000x (mito1)	116.23
	Section 1 Cell 4 Image 1 87000x (mito1)	23.76
Embryo 2	Supplementary File 5.
	Cell 1 Image 1.1 60000x	62.39
	Cell 1 Image 1.1 60000x	44.37
	Cell 1 Image 1.1 60000x	35.94
	Cell 3 Image 1.1 87000x	162.41
	Cell 3 Image 1.2 60000x	55.72
	Cell 3 Image 1.2 60000x	86.38
	Cell 3 Image 1.2 60000x	217.41
	Cell 3 Image 1.2 60000x	36.38
	Cell 3 Image 1.1 87000x	94.44
	Cell 4 Image 1 43000x	50.69
	Cell 4 Image 1 43000x	25.51
	Cell 4 Image 1 43000x	78.95
	Cell 4 Image 1 43000x	178.61
	Cell 4 Image 2 87000x	95.76
	Cell 4 Image 2 87000x	55.9
Embryo 3	Supplementary File 6.
	Cell 1 Image 1 60000x	183.14
	Cell 4 Image 1 87000x	159.4
	Cell 5 Image 1 87000x	19.93
	Cell 5 Image 1 87000x	35
	Cell 5 Image 1 87000x	88.3
