# Supplementary material for: Mitochondrion to endoplasmic reticulum apposition length in zebrafish embryo spinal progenitors is unchanged in response to perturbations associated with Alzheimer’s disease
Source: PLoS One. 2017 Jun 21;12(6):e0179859. doi: 10.1371/journal.pone.0179859 (PMC5479591; doi:10.1371/journal.pone.0179859)
Supplement: S2 Data — (XLSX) [file pone.0179859.s002.xlsx]

## Sheet: Sheet1
48hpf embryos
*structure not clear to see and not included
Treatment Group	Image File	Length of region of apposition, mitochondrial perimeter (nm)		Combined observed per length class, 3 classes					Summary of observed per length class, 3 classes						Combined observed per length class, 5 classes						Summary of observed per length class, 5 classes
MoCont	Supplementary File 7.			MoCont Injected					Treatment	Length of region of apposition, mitochondrial perimeter (nm)					MoCont						Treatment	Length of region of apposition, mitochondrial perimeter (nm)
Embryo 1	2a_L1_60000x_c1_m1	78.263		Embryo 1						<50nm	50-200nm	>200nm			Embryo 1							<50nm	50-100nm	100-150nm	150-200nm	>200nm
	2a_L1_60000x_c1_m1	48.411		<50nm	50-200nm	>200nm			MoCont Injected (n=33)	39.4% (13)	54.5% (18)	6.1% (2)			<50nm	50-100nm	100-150nm	150-200nm	>200nm		MoCont Injected (n=33)	39.4% (13)	24.2% (8)	27.3% (9)	3.0% (1)	6.1% (2)
	2a_L1_60000x_c1_m1	50.125		6	8	1			MoPS1Tln/MoPS2Tln injected (n=39)	38.4% (15)	59% (23)	2.6% (1)			6	4	4	0	1		MoPS1Tln/MoPS2Tln injected (n=42)	35.7% (15)	33.3% (14)	21.4% (9)	7.1% (3)	2.4% (1)
									Untreated (n=41)	43.9% (18)	51.2% (21)	4.9% (2)									Untreated (n=41)	43.9% (18)	34.1% (14)	7.3% (3)	9.8% (4)	4.9% (2)
	2a_L1_60000x_c1_m2	32.911							DAPT (n=65)	43.1% (28)	52.3% (34)	4.6% (3)									DAPT (n=65)	43.1% (28)	32.3% (21)	15.4% (10)	4.6% (3)	4.6% (3)
	2a_L1_60000x_c1_m2	45.287		Embryo 2					Sodium azide (n=56)	33.9% (19)	58.9% (33)	7.1% (4)			Embryo 2						Sodium azide (n=56)	33.9% (19)	33.9% (19)	12.5 (7)	12.5 (7)	12.5 (4)
	2a_L1_60000x_c1_m2	48.367		<50nm	50-200nm	>200nm									<50nm	50-100nm	100-150nm	150-200nm	>200nm
				5	7	0			Fisher's Exact Test						5	4	3	0	0		Fisher's Exact Test
	2a_L1_60000x_c1_m3	59.358							MoCont vs MoPS1Tln/MoPS2Tln injected	p=0.779											MoCont vs MoPS1Tln/MoPS2Tln injected	p=0.74
	2a_L1_60000x_c1_m3	129.406
				Embryo 3					Untreated vs DAPT	p=1					Embryo 3						Untreated vs DAPT	p=0.667
	2a_L1_87000x_c2_m1	0		<50nm	50-200nm	>200nm									<50nm	50-100nm	100-150nm	150-200nm	>200nm
	2a_L1_60000x_c3_m1	0		2	3	1			Untreated vs Sodium Azide	p=0.63					2	0	2	1	1		Untreated vs Sodium Azide	p=0.844
	2a_L1_60000x_c4_m1	24.905
	2a_L1_60000x_c4_m1	50.333		MoPS1Tln/PS2Tln Injected											MoPS1Tln/PS2Tln
	2a_L1_60000x_c4_m1	30.294		Embryo 1											Embryo 1
				<50nm	50-200nm	>200nm									<50nm	50-100nm	100-150nm	150-200nm	>200nm
	2a_L1_60000x_c4_m2	0		4	7	0									4	6	1	0	0
	2a_L1_60000x_c5_m1	101.567
	2a_L1_60000x_c5_m1	143.028		Embryo 2											Embryo 2
				<50nm	50-200nm	>200nm									<50nm	50-100nm	100-150nm	150-200nm	>200nm
	2a_L1_60000x_c5_m2	0		6	8	0									6	4	3	1	0
	2a_L1_60000x_c6_m1	117.971
				Embryo 3											Embryo 3
	2a_L1_60000x_c6_m3	224.334		<50nm	50-200nm	>200nm									<50nm	50-100nm	100-150nm	150-200nm	>200nm
				5	8	1									5	4	2	2	1
Embryo 2	2b_L2_60000x_c1_M1	69.959
	2b_L2_60000x_c1_M1	62.916
				Untreated											Untreated
	2b_L2_60000x_c1_M2	126.36		Embryo 1											Embryo 1
	2b_L2_60000x_c1_M2	69.317		<50nm	50-200nm	>200nm									<50nm	50-100nm	100-150nm	150-200nm	>200nm
	2b_L2_60000x_c1_M2	26.924		7	8	1									7	5	1	2	1
	2b_L2_60000x_c3_M2	20.481
	2b_L2_60000x_c3_M2	144.686		Embryo 2											Embryo 2
				<50nm	50-200nm	>200nm									<50nm	50-100nm	100-150nm	150-200nm	>200nm
	2b_L2_60000x_c4_M2	76.133		8	7	0									8	4	1	2	0
	2b_L2_60000x_c6_M1	19.817
				Embryo 3											Embryo 3
	2b_L2_87000x_c6_M2	139		<50nm	50-200nm	>200nm									<50nm	50-100nm	100-150nm	150-200nm	>200nm
	2b_L2_87000x_c6_M2	26.549		3	6	1									3	5	1	0	1
	2b_L2_87000x_c5_M2	12.069
				DAPT											DAPT
Embryo 3				Embryo 1											Embryo 1
	2c_L2_60000x_c2_m1	121.358		<50nm	50-200nm	>200nm									<50nm	50-100nm	100-150nm	150-200nm	>200nm
				8	17	1									8	12	4	1	1
	2c_L2_60000x_c2_m2	186.903
	2c_L2_60000x_c3_m1	112.16		Embryo 2											Embryo 2
				<50nm	50-200nm	>200nm									<50nm	50-100nm	100-150nm	150-200nm	>200nm
	2c_L2_60000x_c5_m1	34.959		9	5	1									9	3	2	0	1
	2c_L2_60000x_c5_m2	220.958
				Embryo 3											Embryo 3
	2c_L2_60000x_c9_m1.1	49.662		<50nm	50-200nm	>200nm									<50nm	50-100nm	100-150nm	150-200nm	>200nm
				11	12	1									11	6	4	2	1
	2c_L2_60000x_c10_m1	*
	2c_L2_60000x_c1_m1	*
				Sodium Azide											Sodium Azide
MoPS1Tln/PS2Tln	Supplementary File 8.			Embryo 1											Embryo 1
Embryo 1	3a_L1_87000x_c2_m1	*		<50nm	50-200nm	>200nm									<50nm	50-100nm	100-150nm	150-200nm	>200nm
	3a_L1_87000x_c3_m1	0		7	10	1									7	7	2	1	1
	3a_L1_87000x_c3_m2	*
	3a_L1_87000x_c4_m1.	72.959		Embryo 2											Embryo 2
				<50nm	50-200nm	>200nm									<50nm	50-100nm	100-150nm	150-200nm	>200nm
	3a_L1_87000x_c4_m2	66.481		4	7	1									4	5	2	0	1
	3a_L2_60000x_c1_m1	74.424
	3a_L2_60000x_c1_m1	31.186		Embryo 3											Embryo 3
	3a_L2_60000x_c1_m1	23.283		<50nm	50-200nm	>200nm									<50nm	50-100nm	100-150nm	150-200nm	>200nm
				8	16	2									8	7	3	6	2
	3a_L2_60000x_c2_m1_m2	0
	3a_L2_87000x_c3_m1	76.324
	3a_L2_87000x_c3_m1	55.506
	3a_L2_60000x_c5_m1	105.455
	3a_L2_60000x_c5_m1	72.05
	3a_L2_60000x_c5_m2	24.52
	3a_L2_60000x_c5_m2	29.876
Embryo 2	3b_L1_60000x_c1_m1	142
	3b_L1_60000x_c3_m1_m2	71.141
	3b_L1_60000x_c3_m1_m2	32.434
	3b_L1_60000x_c3_m1_m2	31.934
	3b_L1_60000x_c3_m1_m2	24.175
	3b_L1_60000x_c3_m3	68.939
	3b_L1_60000x_c3_m4_m5	*
	3b_L1_60000x_c4_m1	82.866
	3b_L1_60000x_c4_m2.	137.511
	3b_L1_60000x_c4_m2	46.147
	3b_L1_60000x_c5_m1	156.335
	3b_L1_60000x_c5_m2	33.511
	3b_L1_60000x_c5_m2	51.978
	3b_L1_43000x_c7_m1	*
	3b_L1_60000x_c8_m1	17.365
	3b_L1_60000x_c8_m1	110.268
	3b_L1_60000x_c8_m2	*
	3b_L1_60000x_c8_m3	*
Embryo 3	3c_L1_60000x_c1_m1	209.554
	3c_L1_60000x_c1_m2	35.412
	3c_L1_60000x_c1_m2	26.786
	3c_L1_60000x_c1_m3	0
	3c_L1_60000x_c2_m1	171.418
	3c_L1_60000x_c2_m1	97.532
	3c_L1_43000x_c2_m1_m2	51.534
	3c_L1_43000x_c2_m1_m2	33.716
	3c_L1_43000x_c2_m1_m2	18.455
	3c_L1_43000x_c2_m1_m2	27.287
	3c_L1_60000x_c3_m1	50.518
	3c_L1_60000x_c4_m1	111.979
	3c_L1_60000x_c4_m2	0
	3c_L1_60000x_c4_m3	148.436
	3c_L1_60000x_c5_m1	73.8
	3c_L1_60000x_c5_m1.	169.055
	3c_L1_60000x_c5_m2	0
	3c_L1_60000x_c6_m1	0
	3c_L1_87000x_c6_m2	*
Untreated	Supplementary File 9
Embryo 1	4b_L1_60000x_c1_m1	22.842
	4b_L1_60000x_c1_m1	72.434
	4b_L1_60000x_c1_m2	185.193
	4b_L1_60000x_c1_m2	10.537
	4b_L1_60000x_c1_m2	37.597
	4b_L1_60000x_c3_m1	41.903
	4b_L1_60000x_c3_m1	72.404
	4b_L1_60000x_c3_m2	92.723
	4b_L1_60000x_c3_m2	22.906
	4b_L1_60000x_c3_m2	199.744
	4b_L1_60000x_c7_m1	24.41
	4b_L1_60000x_c7_m1	61.106
	4b_L1_60000x_c7_m1	266
	4b_L1_60000x_c8_m1	102.578
	4b_L1_60000x_c5_m1	64.706
	4b_L1_60000x_c5_m1	35.22
Embryo 2	4c_L1_60000x_c1_m1-1	32.63
	4c_L1_60000x_c1_m1-1	99.963
	4c_L1_60000x_c1_m1-1	44.241
	4c_L1_60000x_c2_m1	53.092
	4c_L1_60000x_c3_m1_m2	0
	4c_L1_60000x_c4_m1	17.178
	4c_L1_60000x_c4_m2	73.411
	4c_L1_60000x_c4_m2	8.737
	4c_L1_60000x_c4_m2	44
	4c_L1_60000x_c5_m1_m2_m3	185.212
	4c_L1_43000x_c6_m1	20.4
	4c_L1_60000x_c7_m1	162.107
	4c_L1_60000x_c7_m1	146
	4c_L1_60000x_c7_m1	51.01
	4c_L1_60000x_c7_m2	*
	4c_L1_60000x_c7_m3	12.905
	4c_L1_60000x_c7_m3	29.715
Embryo 3	4d_L1_43000x_c3_m1_m2_m3_m4	80.185
	4d_L1_43000x_c3_m1_m2_m3_m4	105.263
	4d_L1_43000x_c3_m1_m2_m3_m4	54.635
	4d_L1_43000x_c6_m1	60.864
	4d_L1_43000x_c6_m1	23.274
	4d_L1_60000x_c3_m5	73.076
	4d_L1_60000x_c5_m1	29.17
	4d_L1_60000x_c5_m1	24.668
	4d_L1_60000x_c5_m2	0
	4d_L1_87000x_c4_m1	296
	4d_L1_87000x_c4_m1	58.258
DAPT	Supplementary File 10.
Embryo 1	1b_L1_60000x_c1_M1_M2	165.611
	1b_L1_60000x_c1_M1_M2	49.683
	1b_L1_60000x_c1_M1_M2	43.848
	1b_L1_60000x_c1_M1_M2	95.835
	1b_L1_87000x_c1_M3	67.831
	1b_L1_87000x_c1_M3	200.155
	1b_L1_87000x_c7_M1_M2	33.613
	1b_L1_87000x_c7_M1_M2	55.868
	1b_L1_87000x_c7_M1_M2	80.427
	1b_L1_87000x_c7_M1_M2	58.848
	1b_L2_60000x_c2_m1_m2	33.09
	1b_L2_60000x_c2_m1_m2	74.468
	1b_L2_60000x_c2_m1_m2	148.859
	1b_L2_60000x_c2_m1_m2	20.074
	1b_L2_60000x_c3_m1	100.558
	1b_L2_60000x_c3_m1	65.083
	1b_L2_60000x_c3_m1	67.941
	1b_L2_60000x_c4_m1	147.499
	1b_L2_60000x_c4_m1	104.432
	1b_L2_60000x_c4_m2	0
	1b_L2_60000x_c5_m1	0
	1b_L2_60000x_c5_m2	*
	1b_L2_60000x_c5_m3	*
	1b_L2_60000x_c5_m4	49.055
	1b_L2_60000x_c5_m4	67.147
	1b_L2_60000x_c7_m1	16.611
	1b_L2_60000x_c7_m2	59.251
	1b_L2_60000x_c8_m1	58.613
	1b_L2_60000x_c8_m1	92.827
	1b_L2_60000x_c8_m1	20.393
Embryo 2	1d_L1_60000x_c1_m1	0
	1d_L1_87000x_c2_m1	17.459
	1d_L1_87000x_c2_m1	25.778
	1d_L1_87000x_c2_m1	17.151
	1d_L1_60000x_c3_m1	0
	1d_L1_60000x_c4_m1	26.084
	1d_L1_60000x_c4_m1	34.11
	1d_L1_87000x_c4_m2	26.83
	1d_L1_87000x_c4_m2	120.223
	1d_L1_60000x_c5_m1_m2	35.262
	1d_L1_60000x_c5_m1_m2	70.22
	1d_L1_60000x_c5_m1_m2	70.876
	1d_L1_60000x_c5_m3	67.285
	1d_L1_87000x_c5_m4	*
	1d_L1_87000x_c6_m1	143.694
	1d_L1_60000x_c6_m2	24.145
	1d_L1_60000x_c8_m1	37.829
	1d_L1_60000x_c8_m1	230.233
Embryo 3	1e_L1_60000x_c1_m1	*
	1e_L1_43000x_c1_m2	16.503
	1e_L1_43000x_c1_m2	64.155
	1e_L1_43000x_c1_m2	26.094
	1e_L1_43000x_c1_m2	22.624
	1e_L1_43000x_c1_m2	69.224
	1e_L1_43000x_c1_m2	60.617
	1e_L1_43000x_c1_m2	67.316
	1e_L1_60000x_c1_m3_m4	*
	1e_L1_26500x_c3_m1	*
	1e_L1_60000x_c4_m1	159.608
	1e_L1_60000x_c5_m1	17.165
	1e_L1_60000x_c5_m1	42.103
	1e_L1_60000x_c5_m2_m3_m4	117.309
	1e_L1_60000x_c5_m2_m3_m4	26.903
	1e_L1_60000x_c5_m2_m3_m4	102.992
	1e_L1_60000x_c5_m2_m3_m4	69.38
	1e_L1_60000x_c5_m2_m3_m4	125.265
	1e_L1_60000x_c6_m1	256.335
	1e_L1_60000x_c6_m1	48.672
	1e_L1_60000x_c6_m2	*
	1e_L1_60000x_c7_m1_m2	14.859
	1e_L1_60000x_c7_m1_m2	16.262
	1e_L1_60000x_c7_m1_m2	23.219
	1e_L1_60000x_c7_m1_m2	18.803
	1e_L1_60000x_c7_m1_m2	126.542
	1e_L1_60000x_c7_m1_m2	77.501
	1e_L1_60000x_c7_m1_m2	187.127
	1e_L1_60000x_c8_m1	*
Sodium Azide	Supplementary File 11.
Embryo 1	5a_L1_87000x_c1_m1	41.028
	5a_L1_87000x_c1_m1	51.991
	5a_L1_87000x_c1_m1	38.723
	5a_L1_87000x_c1_m2	57.973
	5a_L1_87000x_c2_m1	*
	5a_L1_87000x_c2-m2m3	35.235
	5a_L1_87000x_c2-m2m3	53.176
	5a_L1_87000x_c2-m2m3	214.728
	5a_L1_87000x_c2-m2m3	134.079
	5a_L1_8700x_c3_m1	63.083
	5a_L1_87000x_c4_m1	128.2
	5a_L1_87000x_c4_m1	85.535
	5a_L1_87000x_c5__m2	43.814
	5a_L1_87000x_c5__m2	36.542
	5a_L1_87000x_c5__m2	91.892
	5a_L1_87000x_c5__m2	21.418
	5a_L1_87000x_c5__m3	34.481
	5a_L1_87000x_c5__m4	62.71
	5a_L1_87000x_c5__m4	151.394
Embryo 2	5b_L1_87000x_c6_m1	0
	5b_L1_60000x_c2_m1_m2	0
	5b_L1_60000x_c2_m3	32.83
	5b_L1_60000x_c2_m3	111.831
	5b_L1_60000x_c2_m3	10.308
	5b_L1_87000x_c4_m1_m2	49.541
	5b_L1_87000x_c4_m1_m2	84.91
	5b_L1_87000x_c4_m1_m2	62.479
	5b_L1_87000x_c4_m3_m4	57.299
	5b_L1_87000x_c4_m3_m4	396.597
	5b_L1_87000x_c4_m3_m4	112.261
	5b_L1_60000x_c5_m1_m2	*
	5b_L1_60000x_c7_m1	*
	5b_L1_60000x_c7_m2_m3	72.388
	5b_L1_60000x_c7_m2_m3	89.18
	5b_L1_60000x_c9_m1	34.942
Embryo 3	5c_L1_60000x_c1_m1	71.001
	5c_L1_60000x_c1_m1	93.563
	5c_L1_60000x_c1_m1	188.979
	5c_L1_60000x_c1_m2	50.122
	5c_L1_60000x_c1_m2	85.613
	5c_L1_43000x_c2_m1	46.228
	5c_L1_43000x_c2_m1	44.971
	5c_L1_60000x_c2_m2	164.497
	5c_L1_43000x_c3_m1	157.238
	5c_L1_43000x_c3_m1	105.836
	5c_L1_60000x_c3_m2	116.428
	5c_L1_60000x_c3_m2	199.05
	5c_L1_87000x_c3_m3.	69.741
	5c_L1_60000x_c4_m1_m2	289.664
	5c_L1_60000x_c4_m1_m2	180.486
	5c_L1_60000x_c4_m3	175.946
	5c_L1_60000x_c4_m3	23.15
	5c_L1_60000x_c4_m3	65.766
	5c_L1_60000x_c5_m1_m2	75.245
	5c_L1_60000x_c5_m1_m2	33.776
	5c_L1_60000x_c5_m1_m2	46.479
	5c_L1_60000x_c5_m1_m2	42.145
	5c_L1_60000x_c5_m1_m2	43.594
	5c_L1_60000x_c5_m1_m2	17.137
	5c_L1_60000x_c5_m3	133.928
	5c_L1_60000x_c5_m3	209.485
