# Supplementary material for: Mitochondrion to endoplasmic reticulum apposition length in zebrafish embryo spinal progenitors is unchanged in response to perturbations associated with Alzheimer’s disease
Source: PLoS One. 2017 Jun 21;12(6):e0179859. doi: 10.1371/journal.pone.0179859 (PMC5479591; doi:10.1371/journal.pone.0179859)
Supplement: S1 File — (ZIP) [file pone.0179859.s003.zip]

Archive with 8 entries (5 files):
- Supplementary Images 2A1/
- Supplementary Images 2A1/section 1 embryo 1 cell 1 image 1 .tif
- __MACOSX/
- __MACOSX/Supplementary Images 2A1/
- __MACOSX/Supplementary Images 2A1/._section 1 embryo 1 cell 1 image 1 .tif
- Supplementary Images 2A1/section 1 embryo 1 cell 3 image 1.1 .tif
- Supplementary Images 2A1/section 1 embryo 1 cell 3 image 2 43000x .tif
- Supplementary Images 2A1/section 2 embryo 1 cell 2 image 1.1 60000x.tif
