# Supplementary material for: Mitochondrion to endoplasmic reticulum apposition length in zebrafish embryo spinal progenitors is unchanged in response to perturbations associated with Alzheimer’s disease
Source: PLoS One. 2017 Jun 21;12(6):e0179859. doi: 10.1371/journal.pone.0179859 (PMC5479591; doi:10.1371/journal.pone.0179859)
Supplement: S2 File — (ZIP) [file pone.0179859.s004.zip]

Archive with 5 entries (4 files):
- Supplementary Images 2A2/
- Supplementary Images 2A2/embryo 2 cell 1 image 1.0 87000x .tif
- Supplementary Images 2A2/embryo 2 cell 2 image 1.1 87000x right most mito .tif
- Supplementary Images 2A2/embryo 2 cell 4 image 1.0 43000x .tif
- Supplementary Images 2A2/embryo 2 cell 5 image 2.1 87000x .tif
