# Supplementary material for: Mitochondrion to endoplasmic reticulum apposition length in zebrafish embryo spinal progenitors is unchanged in response to perturbations associated with Alzheimer’s disease
Source: PLoS One. 2017 Jun 21;12(6):e0179859. doi: 10.1371/journal.pone.0179859 (PMC5479591; doi:10.1371/journal.pone.0179859)
Supplement: S5 File — (ZIP) [file pone.0179859.s007.zip]

Archive with 10 entries (7 files):
- Supplementary Images 2B2/
- Supplementary Images 2B2/embryo 2 cell 1 image 1.1 60000x .tif
- Supplementary Images 2B2/embryo 2 cell 3 image 1.1 87000x .tif
- Supplementary Images 2B2/embryo 2 cell 3 image 1.2 60000x .tif
- Supplementary Images 2B2/embryo 2 cell 4 image 1.0 43000x .tif
- Supplementary Images 2B2/embryo 2 cell 4 image 2 87000x .tif
- Supplementary Images 2B2/Figure 4.psd
- __MACOSX/
- __MACOSX/Supplementary Images 2B2/
- __MACOSX/Supplementary Images 2B2/._Figure 4.psd
