# Supplementary material for: Mitochondrion to endoplasmic reticulum apposition length in zebrafish embryo spinal progenitors is unchanged in response to perturbations associated with Alzheimer’s disease
Source: PLoS One. 2017 Jun 21;12(6):e0179859. doi: 10.1371/journal.pone.0179859 (PMC5479591; doi:10.1371/journal.pone.0179859)
Supplement: S7 File — (ZIP) [file pone.0179859.s009.zip]

Archive with 33 entries (30 files):
- Supplementary Images 4B/
- Supplementary Images 4B/2a_L1_60000x_c1_m1 .jpg
- __MACOSX/
- __MACOSX/Supplementary Images 4B/
- __MACOSX/Supplementary Images 4B/._2a_L1_60000x_c1_m1 .jpg
- Supplementary Images 4B/2a_L1_60000x_c1_m2.jpg
- __MACOSX/Supplementary Images 4B/._2a_L1_60000x_c1_m2.jpg
- Supplementary Images 4B/2a_L1_60000x_c1_m3.jpg
- __MACOSX/Supplementary Images 4B/._2a_L1_60000x_c1_m3.jpg
- Supplementary Images 4B/2a_L1_60000x_c4_m1 .jpg
- Supplementary Images 4B/2a_L1_60000x_c5_m1 .jpg
- Supplementary Images 4B/2a_L1_60000x_c6_m1 .jpg
- Supplementary Images 4B/2a_L1_60000x_c6_m3.jpg
- Supplementary Images 4B/2c_L2_60000x_c2_m1.jpg
- Supplementary Images 4B/2c_L2_60000x_c2_m2.jpg
- Supplementary Images 4B/2c_L2_60000x_c3_m1.jpg
- Supplementary Images 4B/2c_L2_60000x_c5_m1.jpg
- Supplementary Images 4B/2c_L2_60000x_c5_m2.jpg
- Supplementary Images 4B/2c_L2_60000x_c9_m1.1.jpg
- Supplementary Images 4B/2b_L2_60000x_c1_M1.jpg
- __MACOSX/Supplementary Images 4B/._2b_L2_60000x_c1_M1.jpg
- Supplementary Images 4B/2b_L2_60000x_c1_M2.jpg
- __MACOSX/Supplementary Images 4B/._2b_L2_60000x_c1_M2.jpg
- Supplementary Images 4B/2b_L2_60000x_c3_M2.jpg
- __MACOSX/Supplementary Images 4B/._2b_L2_60000x_c3_M2.jpg
- Supplementary Images 4B/2b_L2_60000x_c4_M2.jpg
- __MACOSX/Supplementary Images 4B/._2b_L2_60000x_c4_M2.jpg
- Supplementary Images 4B/2b_L2_60000x_c6_M1 .jpg
- __MACOSX/Supplementary Images 4B/._2b_L2_60000x_c6_M1 .jpg
- Supplementary Images 4B/2b_L2_60000x_c6_M2 .jpg
- __MACOSX/Supplementary Images 4B/._2b_L2_60000x_c6_M2 .jpg
- Supplementary Images 4B/2b_L2_87000x_c5_M2 .jpg
- __MACOSX/Supplementary Images 4B/._2b_L2_87000x_c5_M2 .jpg
