# Supplementary material for: Mitochondrion to endoplasmic reticulum apposition length in zebrafish embryo spinal progenitors is unchanged in response to perturbations associated with Alzheimer’s disease
Source: PLoS One. 2017 Jun 21;12(6):e0179859. doi: 10.1371/journal.pone.0179859 (PMC5479591; doi:10.1371/journal.pone.0179859)
Supplement: S9 File — (ZIP) [file pone.0179859.s011.zip]

Archive with 20 entries (19 files):
- Supplementary Images 4D/
- Supplementary Images 4D/4c_L1_43000x_c6_m1.jpg
- Supplementary Images 4D/4c_L1_60000x_c1_m1-1.jpg
- Supplementary Images 4D/4c_L1_60000x_c2_m1.jpg
- Supplementary Images 4D/4c_L1_60000x_c4_m1.jpg
- Supplementary Images 4D/4c_L1_60000x_c4_m2.jpg
- Supplementary Images 4D/4c_L1_60000x_c5_m1_m2_m3.jpg
- Supplementary Images 4D/4c_L1_60000x_c7_m1.jpg
- Supplementary Images 4D/4c_L1_60000x_c7_m3.jpg
- Supplementary Images 4D/4d_L1_43000x_c3_m1_m2_m3_m4.jpg
- Supplementary Images 4D/4d_L1_43000x_c6_m1.jpg
- Supplementary Images 4D/4d_L1_60000x_c3_m5.jpg
- Supplementary Images 4D/4d_L1_60000x_c5_m1.jpg
- Supplementary Images 4D/4d_L1_87000x_c4_m1.jpg
- Supplementary Images 4D/4b_L1_60000x_c1_m1.jpg
- Supplementary Images 4D/4b_L1_60000x_c1_m2.jpg
- Supplementary Images 4D/4b_L1_60000x_c3_m1.jpg
- Supplementary Images 4D/4b_L1_60000x_c5_m1.jpg
- Supplementary Images 4D/4b_L1_60000x_c7_m1.jpg
- Supplementary Images 4D/4b_L1_60000x_c8_m1.jpg
