# Supplementary material for: Mitochondrion to endoplasmic reticulum apposition length in zebrafish embryo spinal progenitors is unchanged in response to perturbations associated with Alzheimer’s disease
Source: PLoS One. 2017 Jun 21;12(6):e0179859. doi: 10.1371/journal.pone.0179859 (PMC5479591; doi:10.1371/journal.pone.0179859)
Supplement: S10 File — (ZIP) [file pone.0179859.s012.zip]

Archive with 52 entries (49 files):
- Supplementary Images 4A/
- Supplementary Images 4A/1b_L1_87000x_c1_M3.jpg
- __MACOSX/
- __MACOSX/Supplementary Images 4A/
- __MACOSX/Supplementary Images 4A/._1b_L1_87000x_c1_M3.jpg
- Supplementary Images 4A/1b_L1_87000x_c7_M1_M2.jpg
- __MACOSX/Supplementary Images 4A/._1b_L1_87000x_c7_M1_M2.jpg
- Supplementary Images 4A/1b_L2_60000x_c2_m1_m2.jpg
- __MACOSX/Supplementary Images 4A/._1b_L2_60000x_c2_m1_m2.jpg
- Supplementary Images 4A/1b_L2_60000x_c3_m1.jpg
- __MACOSX/Supplementary Images 4A/._1b_L2_60000x_c3_m1.jpg
- Supplementary Images 4A/1b_L2_60000x_c4_m1.jpg
- __MACOSX/Supplementary Images 4A/._1b_L2_60000x_c4_m1.jpg
- Supplementary Images 4A/1b_L2_60000x_c5_m4.jpg
- __MACOSX/Supplementary Images 4A/._1b_L2_60000x_c5_m4.jpg
- Supplementary Images 4A/1b_L2_60000x_c7_m1.jpg
- __MACOSX/Supplementary Images 4A/._1b_L2_60000x_c7_m1.jpg
- Supplementary Images 4A/1b_L2_60000x_c7_m2.jpg
- __MACOSX/Supplementary Images 4A/._1b_L2_60000x_c7_m2.jpg
- Supplementary Images 4A/1b_L2_60000x_c8_m1.jpg
- __MACOSX/Supplementary Images 4A/._1b_L2_60000x_c8_m1.jpg
- Supplementary Images 4A/1e_L1_43000x_c1_m2.jpg
- __MACOSX/Supplementary Images 4A/._1e_L1_43000x_c1_m2.jpg
- Supplementary Images 4A/1e_L1_60000x_c1_m3_m4.jpg
- Supplementary Images 4A/1e_L1_60000x_c4_m1.jpg
- __MACOSX/Supplementary Images 4A/._1e_L1_60000x_c4_m1.jpg
- Supplementary Images 4A/1e_L1_60000x_c5_m1.jpg
- __MACOSX/Supplementary Images 4A/._1e_L1_60000x_c5_m1.jpg
- Supplementary Images 4A/1e_L1_60000x_c5_m2_m3_m4.jpg
- __MACOSX/Supplementary Images 4A/._1e_L1_60000x_c5_m2_m3_m4.jpg
- Supplementary Images 4A/1e_L1_60000x_c6_m1.jpg
- __MACOSX/Supplementary Images 4A/._1e_L1_60000x_c6_m1.jpg
- Supplementary Images 4A/1e_L1_60000x_c7_m1_m2.jpg
- __MACOSX/Supplementary Images 4A/._1e_L1_60000x_c7_m1_m2.jpg
- Supplementary Images 4A/1d_L1_60000x_c4_m1.jpg
- __MACOSX/Supplementary Images 4A/._1d_L1_60000x_c4_m1.jpg
- Supplementary Images 4A/1d_L1_60000x_c5_m1_m2.jpg
- __MACOSX/Supplementary Images 4A/._1d_L1_60000x_c5_m1_m2.jpg
- Supplementary Images 4A/1d_L1_60000x_c5_m3.jpg
- __MACOSX/Supplementary Images 4A/._1d_L1_60000x_c5_m3.jpg
- Supplementary Images 4A/1d_L1_60000x_c6_m2.jpg
- __MACOSX/Supplementary Images 4A/._1d_L1_60000x_c6_m2.jpg
- Supplementary Images 4A/1d_L1_60000x_c8_m1.jpg
- __MACOSX/Supplementary Images 4A/._1d_L1_60000x_c8_m1.jpg
- Supplementary Images 4A/1d_L1_87000x_c2_m1.jpg
- __MACOSX/Supplementary Images 4A/._1d_L1_87000x_c2_m1.jpg
- Supplementary Images 4A/1d_L1_87000x_c4_m2.jpg
- __MACOSX/Supplementary Images 4A/._1d_L1_87000x_c4_m2.jpg
- Supplementary Images 4A/1d_L1_87000x_c6_m1.jpg
- __MACOSX/Supplementary Images 4A/._1d_L1_87000x_c6_m1.jpg
- Supplementary Images 4A/1b_L1_60000x_c1_M1_M2.jpg
- __MACOSX/Supplementary Images 4A/._1b_L1_60000x_c1_M1_M2.jpg
